# Supplementary material for: An integrated meta-omics approach reveals substrates involved in synergistic interactions in a bisphenol A (BPA)-degrading microbial community
Source: Microbiome. 2019 Feb 6;7:16. doi: 10.1186/s40168-019-0634-5 (PMC6366072; doi:10.1186/s40168-019-0634-5)
Supplement: Supplementary file 1 — Table S1. Genomic information of dominant species that were recovered from binning. (XLSX 33 kb) [file 40168_2019_634_MOESM1_ESM.xlsx]

## Sheet: 工作表1
Supplementary Table S1. Genomic information of dominant species that were recovered from binning.
Bins	GTDB annotation	16S rRNA gene annotation (genus)	Genome size (Mbp)	Estimated completeness (%)	Estimated contamination (%)	No. of contigs	No. of ORFs	Annotation ratio (%)	4-HBD/4-HBZ-mediated pathway	4-HAP-mediated pathway
	(genus)
1	Sphingomonasa	Sphingomonas	3.85	96.8	1	173	3886	81.3	Complete	Partial
2	Pseudomonas	Pseudomonas	5.91	100	0	85	5672	80.6	Complete	Complete
3	Leucobacter	Pigmentiphaga/ Legionella*	3.58	97.4	6	439	3553	79.8	Complete	Partial
4	Pusillimonas	Pusillimonas	4.41	97.5	0.5	134	4050	92.5	Complete	Partial
5	Achromobacter	N.D.	2.88	39.4	0	292	2821	82	---	---
6	Pandoraea	N.D.	5.31	99.2	0.8	163	4820	88	Complete	N.D.
7	Chryseobacterium	N.D.	2.58	98.7	0.5	62	2409	75.1	N.D.	N.D.
8	Sphingomonasa	Sphingomonas	6.56	96	0.8	344	6256	62.3	Complete	Partial
9	Leucobacter	N.D.	1.95	54.1	0.8	178	1974	80	---	---
10	Legionella	N.D.	0.87	42.3	0	124	838	75.1	---	---
* Ambiguous annotation result obtained via 16S rRNA gene annotation due to multiple 16S rRNA gene sequences from different taxon detected from the genome. N.D., not detectable. a, BPA-degrading genes were identified.
