# Supplementary material for: An integrated meta-omics approach reveals substrates involved in synergistic interactions in a bisphenol A (BPA)-degrading microbial community
Source: Microbiome. 2019 Feb 6;7:16. doi: 10.1186/s40168-019-0634-5 (PMC6366072; doi:10.1186/s40168-019-0634-5)
Supplement: Supplementary file 6 — Table S2. Summary of standard bisphenol A and bisphenol A degradation products. (XLSX 425 kb) [file 40168_2019_634_MOESM6_ESM.xlsx]

## Sheet: 工作表1
Supplementary Table S2. Summary of standard bisphenol A and bisphenol A degradation products
Chemical name	Abbreviation	Sub-pathway	Mass-to-charge ratio (m/z)	Structure
Bisphenol A	BPA	---	227
1,2-Bis(4-hydroxyphenyl)-2-propanol	1-BP	1-BP	243
2,2-Bis(4-hydroxyphenyl)-1-propanol	2-BP	2-BP	243
4,4'-dihydroxy-α-methylstilbene	4-DM	1-BP	225
2,2-Bis(4-hydroxyphenyl)-propanoic acid	2,4-BP	2-BP	257
2,3-Bis(4-hydroxyphenyl)-1,2-propanediol	3,4-BP	1-BP/2-BP	259
4-Hydroxybenzaldehyde	4-HBD	1-BP	121
4-Hydroxybenzoate	4-HBZ	1-BP	137
4-Hydroxyacetophenone	4-HAP	1-BP	135
4-Hydroxyphenyl acetate	4-HPAT	1-BP	151
Hydroquinone	HQN	1-BP	109
