# Supplementary material for: An integrated meta-omics approach reveals substrates involved in synergistic interactions in a bisphenol A (BPA)-degrading microbial community
Source: Microbiome. 2019 Feb 6;7:16. doi: 10.1186/s40168-019-0634-5 (PMC6366072; doi:10.1186/s40168-019-0634-5)
Supplement: Supplementary file 7 — Table S3. Primer sets used in qPCR analysis. (XLSX 28 kb) [file 40168_2019_634_MOESM7_ESM.xlsx]

## Sheet: 工作表1
Supplementary Table S3. Primer sets used in qPCR analysis.
Target	Primer
Sphingomonas 16S rRNA	Forward 5’-ACCCTCGCCTTTAGTTACCATC-3’
	Reverse 5’-CCACTGTAGTTGCCATTGTAGC-3’
Pseudomonas 16S rRNA	Forward 5’-GGAACGCTAATACCGCATACG-3’
	Reverse 5’-TCATCCTCTCAGACCAGTTACG-3’
