# Supplementary material for: An integrated meta-omics approach reveals substrates involved in synergistic interactions in a bisphenol A (BPA)-degrading microbial community
Source: Microbiome. 2019 Feb 6;7:16. doi: 10.1186/s40168-019-0634-5 (PMC6366072; doi:10.1186/s40168-019-0634-5)
Supplement: Supplementary file 8 — Table S4. Determination of major degradation products of BPA in partial batch experiments that fed with either BPA or its metabolic products. (XLSX 31 kb) [file 40168_2019_634_MOESM8_ESM.xlsx]

## Sheet: 工作表1
Supplementary Table S4. Determination of major degradation products of BPA in partial batch experiments that fed with either BPA or its metabolic products.
Degradation products	Enrichment culture					Co-culture	Sph-2 pure culture
	BPA	1-BP	2-BP	4-DM	2,4-BP	BPA	BPA	1-BP	2-BP
1-BP	×	-	-	-	-	×	×	×	-
2-BP	×	-	-	-	-	×	×	-	×
4-DM	×	×	-	-	-	×	×	×	-
2,4-BP	×	-	×	-	-	×	×	-	×
3,4-BP	×	-	×	-	-	×	×	×	×
4-HBD	×	×		-	-	×	×	×	-
4-HBZ	-	-	-	×	-	-	×	×	-
4-HAP	×	×		×	-	×	×	×	-
4-HPAT	-	-	-	-	-	×	×	×	-
HQN	-	-	-	-	-	-	-	-	-
‘×’ suggests degradation products detection from the batch; ‘-‘ indicates the degradation product did not detect from the batch.
