# Supplementary material for: An integrated meta-omics approach reveals substrates involved in synergistic interactions in a bisphenol A (BPA)-degrading microbial community
Source: Microbiome. 2019 Feb 6;7:16. doi: 10.1186/s40168-019-0634-5 (PMC6366072; doi:10.1186/s40168-019-0634-5)
Supplement: Supplementary file 9 — Table S5. DNA and RNA samples collected from 50 mg L−1 BPA batch. (XLSX 32 kb) [file 40168_2019_634_MOESM9_ESM.xlsx]

## Sheet: 工作表1
Supplementary Table S5. DNA and RNA samples collected from 50 mg L−1 BPA batch.
Phase	I	II	III	IV
Time	Before amending BPA	2 - 3 hrs	14 - 15 hrs	24 - 25 hrs
16S rRNA gene-tag	×	---	×	---
Metagenomics	×	---	×	---
Metatranscriptomics	×	×	×	×
‘×’ suggests samples were collected from the time poit. ‘---’ indicates no sample was collected from the time poit.
