# Supplementary material for: An integrated meta-omics approach reveals substrates involved in synergistic interactions in a bisphenol A (BPA)-degrading microbial community
Source: Microbiome. 2019 Feb 6;7:16. doi: 10.1186/s40168-019-0634-5 (PMC6366072; doi:10.1186/s40168-019-0634-5)
Supplement: Supplementary file 10 — Table S6. Summary of genes encoding enzymes involved in conversation of bisphenol A degradation products Supplementary Table S6. Summary of genes encoding enzymes involved in conversation of bisphenol A degradation products. (XLSX 34 kb) [file 40168_2019_634_MOESM10_ESM.xlsx]

## Sheet: 工作表1
Supplementary Table S6. Summary of genes encoding enzymes involved in conversation of bisphenol A degradation products
EC number	Enzyme recommended name	Abbrevation	Substrate	Product	Pathway
1.2.1.96	4-hydroxybenzaldehyde dehydrogenase	pchA	4-hydroxybenzaldehyde	4-hydroxybenzoate	4-HBZ-mediated pathway
1.2.1.28	Benzaldehyde dehydrogenase	xylC	4-hydroxybenzaldehyde	4-hydroxybenzoate
1.2.1.65	Salicylaldehyde dehydrogenase	sld	Salicylaldehyde	Salicylate
1.14.13.2	4-hydroxybenzoate 3-monooxygenase	pobA	4-hydroxybenzoate	3,4-dihydroxybenzoate	4-HBZ/4-CHS-mediated pathway
1.13.11.8	protocatechuate 4,5-dioxygenase	ligAB	3,4-dihydroxybenzoate	4-carboxy-2-hydroxymuconate semialdehyde
1.1.1.312	2-hydroxy-4-carboxymuconate semialdehyde hemiacetal dehydrogenase	ligC	4-carboxy-2-hydroxymuconate semialdehyde	2-hydroxy-2-hydropyrone-4,6-dicarboxylate
3.1.1.57	2-pyrone-4,6-dicarboxylate lactonase	ligI	2-hydroxy-2-hydropyrone-4,6-dicarboxylate	4-oxalomesaconate
5.3.2.8	4-oxalomesaconate tautomerase	galD	4-oxalomesaconate	4-carboxy-2-hydroxy-cis,cis-muconate
4.2.1.83	4-oxalomesaconate hydratase	ligJ	4-carboxy-2-hydroxy-cis,cis-muconate	4-carboxy-4-hydroxy-2-oxoadipate
4.1.3.17	4-hydroxy-4-methyl-2-oxoglutarate aldolase	ligK	4-carboxy-4-hydroxy-2-oxoadipate	Oxaloacetate and pyruvate
1.13.11. 3	Protoascatechuate 3,4-dioxygenase	pcaGH	3,4-dihydroxybenzoate	β-carboxy-muconatea	4-HBZ/β-CM-mediated pathway
5.5.1.2	γ-carboxymucono-lactone hydrolase	pcaB	β-carboxy-muconatea	γ-carboxymucono-lactone
4.1.1.44	4-carboxymuconolactone decarboxylase	pcaC	γ-carboxymucono-lactone	3-oxoadipate enol-lactone
3.1.1.24	3-oxoadipate enol-lactonase	pcaD	3-oxoadipate enol-lactone	3-oxoadipate
2.8.3.6	3-oxoadipate CoA-transferase	pcaIJ	3-oxoadipate	3-oxoadipyl-CoA
2.3.1.174	3-oxoadipyl-CoA thiolase	fadA	3-oxoadipyl-CoA	succinyl-CoA
1.14.13.84	4-hydroxyacetophenone monooxygenase	hapA	4-hydroxyacetophenone	4-hydroxyphenyl acetate	4-HAP pathway
3.1.1.2	4-hydroxyacetophenone hydrolase	hapB	4-hydroxyphenyl acetate	Hydroquinone
1.13.11.66	Hydroquinone dioxygenase	hapC	Hydroquinone	4-hydroxymuconic semialdehyde
1.13.11.37	Hydroxyquinol 1,2-dioxygenase	hapD	Hydroquinone	Maleylacetate
1.2.1.61	4-hydroxymuconic semialdehyde dehydrogenase	hapE	4-hydroxymuconic semialdehyde	Maleylacetate
1.3.1.32	Maleylacetate reductase	hapF	Maleylacetate	3-oxoadipate
